# Supplementary material for: Counteracting the effects of TNF receptor‐1 has therapeutic potential in Alzheimer's disease
Source: EMBO Mol Med. 2018 Feb 22;10(4):e8300. doi: 10.15252/emmm.201708300 (PMC5887909; doi:10.15252/emmm.201708300)
Supplement: Supplementary file 4 — Movie EV2 [file EMMM-10-e8300-s004.zip]

Archive with 4 entries (3 files):
- Movie_EV2.avi
- __MACOSX/
- __MACOSX/._Movie_EV2.avi
- Movie_EV2_legend.rtf
